# Supplementary material for: Identification and functional analysis of cation-efflux transporter 1 from Brassica juncea L
Source: BMC Plant Biol. 2022 Apr 6;22:174. doi: 10.1186/s12870-022-03569-x (PMC8985314; doi:10.1186/s12870-022-03569-x)
Supplement: Supplementary file 2 — Additional file 2: Table S1. The detail information of the primer sequences. [file 12870_2022_3569_MOESM2_ESM.xlsx]

## Sheet: Sheet1
Table S1 The detail information of the primer sequences.
Primer IDs	Sequences
BjCET1-ORF-UP	atggcgtcttcaagc
BjCET1-ORF-Dn	ggcgctcgatttgtat
BjCET1-RT-UP	ggcgctcgatttgtat
BjCET1-RT-DN	atggcgtcttcaagc
BjCET1-pCANBIA1301-UP	cgcggatccgatggcgtcttcaagc
BjCET1-pCANBIA1301-DN	cgcggtacctcagcgctcgatttgtat
BjCET1-GFP-UP	cccggatccaggagatataac
BjCET1-GFP-DN	cccgagcctcttatttgtatagttcatcc
